# Supplementary material for: A Facile and Green Approach for the Preparation of Silver Nanoparticles on Graphene Oxide with Favorable Antibacterial Activity
Source: Nanomaterials (Basel). 2024 Sep 7;14(17):1455. doi: 10.3390/nano14171455 (PMC11397097; doi:10.3390/nano14171455)
Supplement: Supplementary file 1 [file nanomaterials-14-01455-s001.zip]

Archive with 1 entries (1 files):
- nanomaterials-3160895-supplementary.pdf
